# Supplementary material for: The Impact of Endpoint Definitions on Predictors of Progression in Active Surveillance for Early Prostate Cancer
Source: Cancers (Basel). 2026 Jan 17;18(2):292. doi: 10.3390/cancers18020292 (PMC12839284; doi:10.3390/cancers18020292)
Supplement: Supplementary file 1 [file cancers-18-00292-s001.zip]

Archive with 1 entries (1 files):
- cancers-4068276-SI.pdf
